# Supplementary material for: A measure of identifying influential waypoints in air route networks
Source: PLoS One. 2018 Sep 18;13(9):e0203388. doi: 10.1371/journal.pone.0203388 (PMC6143239; doi:10.1371/journal.pone.0203388)
Supplement: S1 Renamed_Data — This document includes the adjacency matrix of the Beijing, Shanghai and Guangzhou air route networks. Renamed_46c5d (csv). The Beijing air route network. Renamed_23a33 (csv). The Shanghai air route network. Renamed_5bbbe (csv). The Guangzhou air route network. (ZIP) [file pone.0203388.s001.zip]

Archive with 3 entries (3 files):
- renamed_23a33.csv
- renamed_5bbbe.csv
- renamed_46c5d.csv
